# Supplementary material for: Past Fire and Vegetation Change in the Hyperdiverse Forests of the Ecuadorian Amazon
Source: Plants (Basel). 2024 Jul 25;13(15):2048. doi: 10.3390/plants13152048 (PMC11313904; doi:10.3390/plants13152048)
Supplement: Supplementary file 1 [file plants-13-02048-s001.zip]

Archive with 1 entries (1 files):
- Table S1Ecuador phytoliths and charcoal soils.xlsx
