# Supplementary material for: Past Fire and Vegetation Change in the Hyperdiverse Forests of the Ecuadorian Amazon
Source: Plants (Basel). 2024 Jul 25;13(15):2048. doi: 10.3390/plants13152048 (PMC11313904; doi:10.3390/plants13152048)
Supplement: Supplementary file 1 [file plants-13-02048-s001.zip › Table S1Ecuador phytoliths and charcoal soils.xlsx]

## Sheet: Data description
Past fire and vegetation change in the hyperdiverse forests of the Ecuadorian Amazon
Table S1
Phytolith and Charcoal Data
This page lists the definitions of the column heads used in the data file
Column header	Description
Location	One of the five studied regions included in the analysis
Core	The number of the core in the GPS where the information was originally collected
Core_name	The name of the core used in the Figure 1 map of this manuscript (simplified from the original core name)
Lat	Latitutde in decimal degrees (WGS 84 datum)
Long	Longitude in decimal degrees (WGS 84 datum)
Depth_Midpoint	Midpoint value (cm) of the depth interval of the sample
Charcoal	Amount of charcoal found in the sample (mm3/cm3)
Large_rugose	Arboreal rugose spheroid phytoliths > 15 um (%)
Small_rugose	Arboreal rugose spheroid phytoliths < 15 um (%)
Arboreal_orn	Arboreal ornate phytoliths (%)
Arboreal_oth	Other arboreal phytolith morphotypes (%)
Heliconia	Heliconia phytoliths (%)
Reniform	Reniform shaped palm phytoliths (%)
Geonoma	Palm phytoliths specific to Geonoma palm species (%)
Palm_con	Conical palm phytoliths (%)
Palm_sph	Spherical palm phytoliths (%)
Palm_ell	Ellipsoidal palm phytoliths (%)
Palm_oth	Other palm phytolith morphotypes (%)
Poaceae	Total amounts of Poaceae (grass) phytolith morphotypes (%)
Rondels	Rondel shaped Poaceae phytoliths (%)
Cross	Cross shaped Poaceae phytoliths (%)
Bilobate	Bilobate shaped Poaceae phytoliths (%)
Maize	Zea mays phytoliths (either wavy-top rondel phytoliths or cross variant 1 phytoliths) (%)
Rice	Oryzoideae phytoliths (%)
Musa	Musa (banana) phytoliths (%)
Other	Other Poaceae morphotypes (%)
Saddle_squat	Squat saddles Poaceae morphotypes (%)
Saddle_tall	Tall saddles Poaceae morphotypes (%)
Saddle_other	Other morphotypes of saddle shaped Poaceae phytoliths (%)
Phytolith morphotypes are identified and classified according to the following references:
Huisman, S.N., Raczka, M.F., and McMichael, C.N.H. (2018). Palm Phytoliths of Mid-Elevation Andean Forests. Frontiers in Ecology and Evolution 6, 193. doi: 10.3389/fevo.2018.00193
Morcote-Ríos, G., Bernal, R., and Raz, L. (2016). Phytoliths as a tool for archaeobotanical, palaeobotanical and palaeoecological studies in Amazonian palms. Botanical Journal of the Linnean Society 182, 348-360.
Piperno, D.R. (2006). Phytoliths: A comprehensive guide for archaeologists and paleoecologists. Lanham, MD: Alta Mira Press
Witteveen, N., Hobus, C., Philip, A., Piperno, D., and McMichael, C. (2022). The variability of Amazonian palm phytoliths. Review of Palaeobotany and Palynology 300, 104613.

## Sheet: Data
Location	Core	Core_name	Lat	Long	Depth_Midpoint	Charcoal	Large_rugose	Small_rugose	Arboreal_orn	Arboreal_oth	Heliconia	Reniform	Geonoma	Palm_con	Palm_sph	Palm_ell	Palm_oth	Poaceae	Rondels	Cross	Bilobate	Maize	Rice	Musa	Other	Saddle_squat	Saddle_tall	Saddle_other
Anangucocha	1	A	-0.51585	-76.4346	0	0	15.5925	8.73181	13.0977	5.82121	0	1.2474	2.7027	18.0873	25.9875	4.5738	1.6632	1.6632	0.4158	0.4158	0.4158	0.4158	0	0	0.4158	0	0	0
Anangucocha	1	A	-0.51585	-76.4346	5	0	18.5336	8.35031	11.609	3.86965	0	0.814664	1.222	14.4603	34.0122	3.46232	1.222	2.03666	1.222	0.610998	0.203666	0.203666	0	0	0.203666	0	0	0
Anangucocha	1	A	-0.51585	-76.4346	15	0	17.6211	8.59031	12.7753	6.1674	0	2.20264	4.18502	14.5374	25.1101	5.94714	0.440529	1.98238	1.54185	0	0.220264	0	0	0	0.440529	0	0	0
Anangucocha	1	A	-0.51585	-76.4346	25	0	18.9243	8.76494	8.16733	6.1753	0	2.78884	4.38247	15.3386	22.1116	6.77291	1.79283	3.18725	2.58964	0.199203	0	0.199203	0	0	1.39442	0.199203	0	0
Anangucocha	1	A	-0.51585	-76.4346	35	0	21.1454	8.81057	10.5727	5.28634	0	1.10132	4.40529	14.5374	24.6696	5.72687	0.881057	2.42291	0.881057	0.660793	0.660793	0.220264	0	0	0.220264	0	0	0
Anangucocha	2	B	-0.517233	-76.4341	0	0	5.7971	2.25443	8.05153	4.99195	0	1.44928	2.57649	33.0113	30.4348	8.53462	0.322061	2.57649	0.483092	0.644122	0.483092	0	0	0	0	0	0.161031	0
Anangucocha	2	B	-0.517233	-76.4341	5	0.033788	5.34591	1.57233	4.87421	6.13208	0	0.471698	2.98742	41.195	29.2453	4.87421	0.157233	2.83019	0.786164	0.471698	0.314465	0.157233	0	0	0.157233	0	0.157233	0
Anangucocha	2	B	-0.517233	-76.4341	15	0	5.70523	1.90174	6.02219	6.33914	0	0.316957	1.42631	42.7892	28.6846	3.64501	0.633914	2.53566	0.792393	0.158479	0.633914	0	0	0	0	0	0.158479	0
Anangucocha	2	B	-0.517233	-76.4341	25	0	3.97554	2.59939	5.65749	5.35168	0	0.30581	0.917431	57.6453	18.8073	1.37615	0.152905	3.0581	0.611621	0.30581	0.152905	0	0	0	0.152905	0	0	0
Anangucocha	2	B	-0.517233	-76.4341	35	0	5.65428	2.26171	7.10824	5.00808	0	0.161551	1.45396	47.496	20.3554	1.77706	0.161551	8.2391	2.10016	0.969305	1.45396	0	0	0	0.323102	0	0.646204	0
Anangucocha	2	B	-0.517233	-76.4341	45	0	6.69782	2.49221	10.4361	4.36137	0.155763	0	2.02492	34.5794	17.9128	1.24611	0.311526	19.1589	4.20561	3.73832	3.11526	0.311526	0	0	0.311526	0.155763	0.623053	0
Anangucocha	2	B	-0.517233	-76.4341	55	0	7.74092	4.10742	6.63507	3.31754	0	0.789889	3.47551	23.8547	27.3302	3.31754	1.10585	17.6935	4.73934	3.15956	2.52765	0.157978	0	0	0.473934	0	0.157978	0
Anangucocha	3	C	-0.518017	-76.4341	0	0	7.01439	4.4964	14.5683	9.89209	0	0.539568	0.539568	18.1655	35.4317	5.21583	0.179856	3.05755	1.43885	0	0.359712	0	0	0	0.899281	0	0.179856	0
Anangucocha	3	C	-0.518017	-76.4341	5	0.020884	6.1144	3.35306	17.1598	12.8205	0	0	0.788955	27.0217	27.0217	2.16963	0	2.5641	1.18343	0	0.197239	0	0	0	0.986193	0	0.394477	0
Anangucocha	3	C	-0.518017	-76.4341	15	0	8.02469	3.33333	8.2716	4.44444	0	0.246914	0.617284	39.2593	26.4198	2.96296	0	5.67901	1.85185	0.246914	0.246914	0	0	0	0.740741	0	0.246914	0.123457
Anangucocha	3	C	-0.518017	-76.4341	25	0	5.66239	1.7094	8.97436	4.38034	0	0.106838	0.747863	40.4915	24.0385	3.09829	0.42735	9.18803	2.5641	0	0.961538	0	0	0	1.17521	0.961538	0.641026	0.961538
Anangucocha	3	C	-0.518017	-76.4341	35	0	6.46766	3.73134	9.70149	4.35323	0	0.248756	2.36318	43.9055	17.5373	2.61194	0.746269	7.21393	2.36318	0.373134	0.621891	0.124378	0	0	0.995025	0	0.124378	0
Anangucocha	3	C	-0.518017	-76.4341	45	0	13.024	7.63473	6.28743	1.0479	0.149701	0.748503	0.748503	26.0479	28.4431	8.98204	1.1976	3.74251	0.748503	0.149701	0.748503	0	0	0	1.94611	0	0.149701	0
Anangucocha	4	D	-0.520667	-76.4346	0	0	1.11111	2.22222	6.03175	3.1746	0	0.15873	1.11111	33.6508	39.3651	5.07937	2.85714	3.1746	1.26984	0.15873	0.15873	0	0	0	2.06349	0	0	0
Anangucocha	4	D	-0.520667	-76.4346	5	0	4.20712	2.10356	5.66343	4.04531	0	0.161812	0.485437	30.4207	43.8511	3.07443	2.75081	1.94175	0.809061	0.161812	0.161812	0	0	0	1.2945	0	0.161812	0
Anangucocha	4	D	-0.520667	-76.4346	15	0.045269	2.07668	1.27796	5.59105	3.35463	0	0	1.11821	44.0895	35.3035	1.59744	1.4377	3.19489	0.798722	0	0.798722	0	0	0	0.958466	0	0	0
Anangucocha	4	D	-0.520667	-76.4346	25	0	3.24149	2.59319	8.9141	4.05186	0	0	1.2966	44.0843	26.4182	1.94489	0.648298	5.67261	2.26904	0.324149	1.2966	0.162075	0	0	0.972447	0	0.324149	0
Anangucocha	4	D	-0.520667	-76.4346	35	0	5.59211	3.125	7.40132	4.11184	0	0.328947	0.493421	35.1974	28.9474	6.08553	2.30263	4.93421	1.48026	0.164474	0.986842	0.164474	0	0	1.31579	0	0.164474	0
Anangucocha	4	D	-0.520667	-76.4346	45	0	4.7541	2.13115	4.42623	3.77049	0	0.491803	0.655738	30.3279	35.4098	7.37705	2.95082	6.06557	1.63934	0.327869	0.491803	0.327869	0	0	1.31148	0.327869	0.163934	0
Anangucocha	4	D	-0.520667	-76.4346	55	0	10.1449	5.95813	5.15298	0.966184	0	0.161031	0.966184	32.6892	26.248	7.40741	1.93237	7.08535	1.28824	1.12721	1.12721	0	0	0	1.28824	0	0.161031	0
Anangucocha	5	G	-0.531136	-76.4339	0	0	16.8807	7.15596	8.80734	4.77064	0	0.183486	0.733945	22.5688	30.2752	4.22018	1.10092	2.38532	1.10092	0.366972	0.183486	0.183486	0	0	0.733945	0	0	0
Anangucocha	5	G	-0.531136	-76.4339	5	0.193501	5.42265	0.956938	8.61244	4.6252	0	0.15949	1.11643	14.3541	58.6922	2.39234	0.318979	2.55183	0.318979	0	0.478469	0	0	0	0.797448	0	0	0
Anangucocha	5	G	-0.531136	-76.4339	15	0	6.26003	3.37079	8.98876	5.29695	0	0	0	22.7929	43.9807	4.17335	0.642055	3.69181	0.963082	0.481541	0.481541	0.160514	0	0	0.642055	0	0	0
Anangucocha	5	G	-0.531136	-76.4339	35	0	8.62069	2.82132	10.1881	3.44828	0.15674	0	1.25392	30.5643	32.4451	1.5674	1.72414	5.64263	1.72414	0.31348	0.470219	0.15674	0	0	1.41066	0	0	0
Anangucocha	5	G	-0.531136	-76.4339	45	0	4.58861	2.37342	6.17089	2.53165	0	0.316456	1.26582	24.0506	46.519	2.21519	2.05696	6.01266	1.42405	1.26582	0.632911	0.791139	0	0	1.10759	0	0.158228	0
Anangucocha	5	G	-0.531136	-76.4339	55	0	4.6549	2.4077	8.02568	4.17335	0.160514	0.160514	0.642055	27.4478	38.5233	3.69181	2.56822	6.09952	1.44462	0.963082	0.802568	0.321027	0	0	1.1236	0.160514	0.481541	0
Anangucocha	6	F	-0.530075	-76.4338	0	0.025203	5.8193	1.83767	9.95406	6.58499	0	0.765697	1.07198	20.0613	36.7534	10.5666	0.918836	4.90046	0.612557	0.765697	0.765697	0	0	0	0.765697	0	0	0
Anangucocha	6	F	-0.530075	-76.4338	5	0.563979	3.94322	3.15457	3.47003	1.89274	0	0.157729	2.52366	57.7287	16.0883	5.83596	1.41956	2.99685	0.788644	0.157729	0.315457	0	0	0	0.788644	0	0	0
Anangucocha	6	F	-0.530075	-76.4338	15	0.58284	5.2381	3.01587	3.80952	2.06349	0	0.15873	2.06349	56.3492	17.4603	4.44444	1.11111	3.49206	0.952381	0.15873	0.634921	0	0	0	0.793651	0	0	0
Anangucocha	6	F	-0.530075	-76.4338	25	0.079998	8.98502	4.6589	6.48918	2.32945	0	0.332779	3.99334	49.2512	15.9734	4.32612	0.499168	2.49584	0.831947	0.665557	0	0	0	0	0.665557	0.166389	0	0
Anangucocha	6	F	-0.530075	-76.4338	35	0.04636	8.01233	4.46841	5.39291	1.69492	0.154083	0.308166	5.08475	48.228	17.1032	2.61941	0.924499	4.93066	0.616333	1.23267	0.308166	0.154083	0	0	0.924499	0.308166	0.46225	0
Anangucocha	6	F	-0.530075	-76.4338	45	0	6.94669	4.36187	4.36187	3.06947	0	0.161551	5.00808	53.7964	15.1858	2.58481	0.323102	3.55412	1.13086	0.484653	0.484653	0	0	0	0.646204	0	0.323102	0
Anangucocha	6	F	-0.530075	-76.4338	55	0.055465	8.16	3.04	3.52	2.56	0	0.64	4.32	47.04	21.44	4.8	0.16	4.32	2.08	0	0.32	0	0	0	0	0.16	0.16	0
Anangucocha	7	J	-0.526345	-76.4414	0	0	2.91667	2.08333	23.9583	11.875	0	0.208333	2.70833	34.5833	16.875	1.04167	0.625	2.29167	0.416667	0	0.833333	0.208333	0	0	0.625	0	0	0
Anangucocha	7	J	-0.526345	-76.4414	5	0	1.65017	1.32013	7.26073	4.12541	0	0.49505	3.79538	37.7888	38.9439	0.990099	0.660066	1.48515	0.165017	0.330033	0.165017	0	0	0	1.48515	0	0	0
Anangucocha	7	J	-0.526345	-76.4414	15	0	1.44928	1.12721	6.11916	3.05958	0	0.483092	4.1868	44.6055	33.3333	2.73752	0.966184	1.28824	0	0.483092	0	0	0	0	0.644122	0	0	0
Anangucocha	7	J	-0.526345	-76.4414	25	0	8.8853	3.71567	5.49273	3.87722	0	0.161551	1.13086	49.1115	14.5396	1.93861	0.161551	10.5008	1.93861	2.10016	1.13086	0.161551	0	0	0.323102	0	0.323102	0
Anangucocha	7	J	-0.526345	-76.4414	35	0	4.12044	2.37718	4.27892	3.48653	0.158479	0.158479	2.53566	47.7021	23.4548	1.42631	0.316957	9.66719	1.26783	0.792393	1.10935	0	0	0	0.316957	0	0.158479	0
Anangucocha	7	J	-0.526345	-76.4414	45	0	7.32899	4.07166	6.51466	3.74593	0	0.651466	3.58306	22.1498	31.759	5.21173	1.4658	12.7036	2.11726	1.62866	1.79153	0	0	0	0.814332	0	0.325733	0.162866
Anangucocha	7	J	-0.526345	-76.4414	55	0	7.26698	4.2654	13.5861	6.63507	0	0.157978	3.31754	32.5434	25.2765	2.68562	1.26382	2.68562	0.631912	0.315956	0.315956	0	0	0	0.315956	0	0	0
Anangucocha	9	E	-0.529654	-76.4336	0	0	11.838	2.49221	47.6636	0.311526	0	0	0.311526	16.8224	20.5607	0	0	0	0	0	0	0	0	0	0	0	0	0
Anangucocha	9	E	-0.529654	-76.4336	5	2.19882	10.6987	2.83843	30.786	0	0	0	0	21.8341	32.9694	0	0.218341	0.655022	0.218341	0	0.218341	0	0	0	0	0	0	0
Anangucocha	9	E	-0.529654	-76.4336	15	0	7.59717	2.12014	24.3816	1.06007	0	0.176678	0	20.1413	42.4028	0.530035	0.176678	1.41343	0.530035	0.176678	0.353357	0	0	0	0	0	0.353357	0
Anangucocha	9	E	-0.529654	-76.4336	25	0.134588	7.60331	2.64463	22.6446	0.330579	0	0	0	24.4628	40.6612	0	0.330579	1.32231	0.495868	0.330579	0.495868	0	0	0	0	0	0	0
Anangucocha	9	E	-0.529654	-76.4336	35	0	15.5508	3.23974	24.406	0.215983	0	0	0	20.5184	34.1253	0.431965	0	1.51188	0.863931	0.215983	0.215983	0	0	0	0	0	0.215983	0
Anangucocha	9	E	-0.529654	-76.4336	45	0	13.964	5.63063	24.3243	1.12613	0	0	0.225225	16.2162	35.3604	1.12613	0.675676	1.35135	0.45045	0.45045	0	0	0	0	0	0	0	0
Anangucocha	9	E	-0.529654	-76.4336	55	0	19.5946	4.5045	20.2703	0.675676	0.225225	0.225225	0.45045	19.8198	31.5315	0.675676	0.225225	1.8018	1.12613	0	0	0	0	0	0	0	0.45045	0
Anangucocha	10	I	-0.525123	-76.4409	0	15.6226	5.10563	0.176056	29.0493	0.352113	0	0.176056	0	29.2254	33.9789	0.528169	0.528169	0.880282	0.704225	0.176056	0	0	0	0	0	0	0	0
Anangucocha	10	I	-0.525123	-76.4409	5	0	5.03778	1.25945	43.5768	0.503778	0	0	0.251889	5.54156	42.8212	0.251889	0	0.755668	0.251889	0	0.251889	0	0	0	0	0	0	0
Anangucocha	10	I	-0.525123	-76.4409	15	0.057565	6.39854	3.47349	25.4113	1.09689	0	0	0	8.22669	52.8336	0	0.365631	2.19378	0.731261	0	0.548446	0	0	0	0	0	0.731261	0
Anangucocha	10	I	-0.525123	-76.4409	25	0.323077	3.99334	2.16306	9.98336	0.166389	0	0	0	16.1398	61.3977	1.99667	0	4.15973	2.16306	1.16473	0.499168	0	0	0	0	0	0	0
Anangucocha	10	I	-0.525123	-76.4409	35	0	16.8333	3	10.8333	0.333333	0	0.166667	0	10.3333	49	2.33333	0	7.16667	2.83333	0.666667	0.5	0	0	0	0	0.166667	1.66667	0
Anangucocha	10	I	-0.525123	-76.4409	45	0	6.65557	1.66389	10.1498	0.665557	0	0.166389	0	10.3161	59.7338	2.16306	0	8.48586	2.66223	1.4975	0.831947	0	0	0	0	0	2.66223	0
Anangucocha	10	I	-0.525123	-76.4409	55	0	11	4.83333	8.33333	0.166667	0	0.166667	0	9.5	55.1667	3	0	7.83333	1.83333	1.16667	1.5	0	0	0	0	0	2.33333	0
Anangucocha	10	I	-0.525123	-76.4409	65	0	24.8175	7.29927	15.8151	0.729927	0	0	0	8.0292	30.4136	0.486618	0	12.4088	5.10949	0.486618	0.729927	0	0	0	0	0.243309	4.37956	0
Anangucocha	10	I	-0.525123	-76.4409	75	0	6.3228	2.49584	13.6439	0	0	0.166389	0	5.15807	60.5657	2.66223	0.166389	8.81864	3.1614	1.83028	0.998336	0	0	0	0	0.166389	1.99667	0
Anangucocha	11	H	-0.526075	-76.4402	0	0	4.98339	0.664452	54.1528	9.63455	0	0	0	8.9701	18.9369	0	0	2.65781	1.3289	0	0	0	0	0	0	0	0.996678	0
Anangucocha	11	H	-0.526075	-76.4402	15	0	4.8951	0.699301	36.5967	5.36131	0.2331	0	0.2331	20.5128	23.5431	0.4662	0	7.45921	4.4289	0.2331	0	0	0	0	0	0	2.0979	0
Anangucocha	11	H	-0.526075	-76.4402	25	0	4.39276	0.775194	42.8941	3.87597	0.258398	0	0	20.4134	19.6382	0	0	7.75194	2.84238	0	0.516796	0	0	0	0	0.258398	2.84238	0
Anangucocha	11	H	-0.526075	-76.4402	35	0	2.589	0.647249	53.3981	8.09061	0	0	0	10.0324	19.7411	0	0	4.85437	2.589	0.323625	0	0	0	0	0.647249	0	1.61812	0
Anangucocha	11	H	-0.526075	-76.4402	45	0	10.1648	1.0989	39.5604	4.12088	0	0	0	13.4615	18.1319	0.274725	0.274725	12.6374	6.04396	1.37363	0.824176	0	0	0	0.274725	0.274725	3.02198	0
Anangucocha	11	H	-0.526075	-76.4402	55	0	7.11806	1.04167	24.4792	1.90972	0	0	0	34.2014	17.1875	0	0.173611	13.5417	4.6875	0.173611	1.04167	0	0	0	0.347222	0.347222	5.20833	0
Iamoe	L1	A	-0.69	-76.73	0	0.668358	9.83936	6.62651	15.0602	12.0482	0.401606	4.41767	0.803213	19.0763	20.4819	10.6426	0	0.60241	0.200803	0	0.200803	0	0	0	0	0	0	0
Iamoe	L1	A	-0.69	-76.73	5	0.0120222	9.73236	7.29927	22.6277	9.24574	0	1.45985	0.486618	29.6837	13.382	5.83942	0	0	0	0	0	0	0	0	0.243309	0	0	0
Iamoe	L1	A	-0.69	-76.73	15	1.39824	10.1737	8.18859	26.0546	6.94789	0	0	0	17.6179	22.8288	5.21092	0.744417	2.23325	0.248139	0.248139	0	0	0	0	0	0	0	0.248139
Iamoe	L1	A	-0.69	-76.73	25	0.0541952	3.76238	7.32673	19.4059	10.8911	0	1.78218	0.594059	27.7228	15.4455	12.6733	0.19802	0.19802	0	0	0	0	0	0	0	0	0	0
Iamoe	L1	A	-0.69	-76.73	35	0.0103002	9.13349	3.98126	29.9766	6.55738	0	2.10773	0.936768	18.0328	22.0141	5.38642	1.17096	0.468384	0	0	0.234192	0	0	0	0.234192	0	0	0
Iamoe	L1	A	-0.69	-76.73	45	1.06671	6.41026	4.61538	34.8718	11.0256	0	3.58974	0.512821	17.4359	15.1282	4.87179	0.769231	0.25641	0	0	0.25641	0	0	0	0.512821	0	0	0
Iamoe	L1	A	-0.69	-76.73	55	0.0336338	7.77778	5.33333	26.2222	10.4444	0	1.33333	0.222222	19.7778	16.6667	9.55556	0.666667	1.33333	0	0.666667	0.222222	0	0	0	0.666667	0	0	0.222222
Iamoe	L1	A	-0.69	-76.73	65	0.193624	11.4713	11.4713	30.6733	13.9651	0	0.74813	0.249377	8.4788	12.9676	6.98254	0.249377	0.498753	0	0.249377	0	0	0	0	2.24439	0	0	0
Iamoe	L1	A	-0.69	-76.73	75	0.103774	11.3636	21.3068	30.6818	5.96591	0	1.70455	0.284091	5.11364	17.0455	6.53409	0	0	0	0	0	0	0	0	0	0	0	0
Iamoe	L2	B	-0.69	-76.73	0	0	10.0503	5.77889	26.6332	9.79899	0	2.01005	0.251256	12.5628	20.8543	11.5578	0	0.502513	0	0.251256	0.251256	0	0	0	0	0	0	0
Iamoe	L2	B	-0.69	-76.73	5	0	4.69083	3.41151	27.2921	8.742	0	2.34542	0.426439	15.565	22.3881	12.7932	0	1.0661	0	0.21322	0	0	0	0	1.27932	0	0	0
Iamoe	L2	B	-0.69	-76.73	15	0.0263519	3.63985	4.21456	28.3525	6.32184	0	3.2567	0	11.8774	22.6054	18.7739	0.191571	0.766284	0	0.191571	0	0	0	0	0	0	0	0
Iamoe	L2	B	-0.69	-76.73	25	0.507779	6.38821	5.40541	25.5528	12.7764	0	2.2113	0.982801	13.7592	18.6732	13.5135	0	0.4914	0	0	0.2457	0	0	0	0.2457	0	0	0
Iamoe	L2	B	-0.69	-76.73	35	0	11.0497	9.94475	27.9006	10.4972	0	1.65746	0	9.66851	17.1271	10.4972	0	0.276243	0	0	0.276243	0	0	0	1.38122	0	0	0
Iamoe	L2	B	-0.69	-76.73	45	0.0528	13.5693	14.4543	28.0236	9.14454	0	1.47493	0.294985	10.3245	13.8643	7.07965	0	0.589971	0	0.589971	0	0	0	0	1.17994	0	0	0
Iamoe	L2	B	-0.69	-76.73	55	0	19.0769	17.8462	17.8462	11.0769	0	1.23077	0.307692	12.6154	12	5.23077	1.53846	0.615385	0.307692	0	0	0	0	0	0.615385	0	0	0
Iamoe	L2	B	-0.69	-76.73	65	0.190089	12.963	14.5833	28.0093	15.2778	0	0.694444	0.231481	7.63889	12.2685	6.48148	0	1.62037	0	0	0	0	0	0	0.231481	0	0	0
Iamoe	L2	B	-0.69	-76.73	75	0	15.4762	8.03571	29.7619	14.2857	0	0	0.595238	12.2024	11.9048	6.54762	0.595238	0.595238	0	0	0.297619	0	0	0	0	0	0	0
Tiputini	1	A	-0.637192	-76.1434	5	0	11.0874	8.31557	15.3518	7.88913	0	0	0.852878	36.2473	15.3518	1.0661	2.1322	1.27932	0.639659	0.21322	0.21322	0	0	0	0.426439	0	0.21322	0
Tiputini	1	A	-0.637192	-76.1434	15	0.862156	11.1663	16.8734	21.8362	2.23325	0	0	0	23.8213	19.3548	1.73697	0	2.72953	1.73697	0	0.248139	0	0	0	0.248139	0	0.248139	0.496278
Tiputini	1	A	-0.637192	-76.1434	25	1.91743	15.0289	18.4971	22.2543	3.75723	0	0	0	17.341	19.3642	0.578035	0	3.17919	1.44509	0	0.289017	0	0	0	0	0	0.867052	0
Tiputini	1	A	-0.637192	-76.1434	35	0.734118	24.1692	11.7825	22.3565	3.62538	0.302115	0	0.302115	13.2931	23.2628	0.302115	0	0.60423	0.302115	0	0.302115	0	0	0	0	0	0	0
Tiputini	1	A	-0.637192	-76.1434	45	0	24.0793	11.0482	19.2635	2.83286	0	0	0	5.94901	36.2606	0	0	0.566572	0.283286	0	0	0	0	0	0	0	0	0
Tiputini	1	A	-0.637192	-76.1434	55	0.0517706	21.9814	15.4799	29.4118	2.47678	0	0	0	4.64396	21.9814	0	0	0.309598	0.309598	0	0	0	0	0	3.71517	0	0	0
Tiputini	1	A	-0.637192	-76.1434	65	0	21.9269	26.9103	28.2392	1.66113	0	0	0	2.32558	18.9369	0	0	0	0	0	0	0	0	0	0	0	0	0
Tiputini	1	A	-0.637192	-76.1434	75	0	20.3947	14.1447	24.0132	9.21053	0	0	0	10.8553	19.7368	1.64474	0	0	0	0	0	0	0	0	0	0	0	0
Tiputini	2	B	-0.636903	-76.1433	5	0.274801	12.9032	13.8958	21.5881	1.98511	0	0	0.744417	39.7022	7.44417	0.496278	0.744417	0.496278	0.248139	0.248139	0	0	0	0	0	0	0	0
Tiputini	2	B	-0.636903	-76.1433	15	0.36788	12.5	15.75	20	2	0	0.25	0.75	38	8.25	0	1	1.25	1	0	0	0	0	0	0.25	0	0.25	0
Tiputini	2	B	-0.636903	-76.1433	25	0.323009	19.8171	15.2439	23.7805	3.35366	0.304878	0	0	23.7805	10.9756	0	0.304878	2.43902	1.82927	0	0.304878	0	0	0	0	0	0.304878	0
Tiputini	2	B	-0.636903	-76.1433	35	0.0655517	16.035	24.7813	21.2828	1.16618	0.58309	0	0.58309	20.1166	11.0787	1.16618	0	2.62391	1.74927	0	0	0	0	0	0.58309	0	0.291545	0.291545
Tiputini	2	B	-0.636903	-76.1433	45	0.149946	18.1518	17.4917	26.7327	3.9604	0	0	0	11.5512	18.4818	0	0	3.63036	1.9802	0	0.660066	0	0	0	0	0	0.660066	0
Tiputini	2	B	-0.636903	-76.1433	55	0.150025	23.0519	18.1818	20.1299	3.8961	0	0	0.324675	12.6623	19.4805	0.324675	0	1.62338	0.974026	0	0	0	0	0	0.324675	0	0.324675	0
Tiputini	2	B	-0.636903	-76.1433	65	0.146535	26.1006	16.9811	16.9811	3.14465	0	0	0.314465	23.8994	9.1195	0.943396	0	2.51572	1.88679	0	0	0	0	0	0	0	0	0
Tiputini	2	B	-0.636903	-76.1433	75	0	19.3548	27.4194	15.4839	4.19355	0	0	0	19.0323	12.5806	0.645161	0	1.29032	0.967742	0	0	0	0	0	0	0	0.322581	0
Tiputini	3	C	-0.637251	-76.1435	5	0.028819	3.57995	13.3652	22.9117	8.83055	0	0	1.19332	37.2315	10.2625	1.90931	0	0.71599	0	0.238663	0.477327	0	0	0	0	0	0	0
Tiputini	3	C	-0.637251	-76.1435	15	0.0950099	5.94966	10.2975	23.1121	7.78032	0	0.228833	0.457666	35.2403	10.7551	3.20366	0	2.97483	2.28833	0.457666	0	0	0	0	0	0	0.228833	0
Tiputini	3	C	-0.637251	-76.1435	25	3.50422	11.1429	10.8571	31.1429	5.71429	0	0.285714	1.42857	22.5714	12	2.28571	0	2.57143	2.57143	0	0	0	0	0	0	0	0	0
Tiputini	3	C	-0.637251	-76.1435	35	0	15.7377	21.3115	24.5902	4.2623	0	0	0.327869	14.4262	18.3607	0.655738	0	0.327869	0.327869	0	0	0	0	0	0	0	0	0
Tiputini	3	C	-0.637251	-76.1435	45	0	38.0952	28.5714	16.6667	0	0	0	0	4.7619	11.9048	0	0	0	0	0	0	0	0	0	0	0	0	0
Tiputini	3	C	-0.637251	-76.1435	55	0	4.73684	11.8421	28.4211	8.42105	0	0	1.05263	32.8947	9.21053	2.10526	0	1.31579	1.05263	0	0	0	0	0	0	0	0	0
Tiputini	3	C	-0.637251	-76.1435	65	0	4.2735	12.8205	24.7863	0.854701	0	0	0	42.735	1.7094	11.1111	0	1.7094	1.7094	0	0	0	0	0	0	0	0	0
Tiputini	3	C	-0.637251	-76.1435	75	0	7.14286	14.2857	21.4286	21.4286	0	0	0	7.14286	28.5714	0	0	0	0	0	0	0	0	0	0	0	0	0
Tiputini	4	D	-0.637201	-76.1435	5	0.102636	2.28571	8.14286	11	1.71429	0	0.142857	0.428571	72	2.57143	0.428571	0	1.14286	0.857143	0.142857	0.142857	0	0	0	0.142857	0	0	0
Tiputini	4	D	-0.637201	-76.1435	15	0.0124907	8.68644	18.2203	14.4068	1.05932	0.211864	0	0	41.5254	10.8051	0.211864	0	4.87288	3.60169	0.211864	0.211864	0	0	0	0	0	0.211864	0
Tiputini	4	D	-0.637201	-76.1435	25	0.135608	14.0127	27.3885	10.828	3.18471	0.955414	0	0	23.2484	14.3312	0.318471	0	5.73248	4.4586	0.318471	0	0	0	0	0	0	0	0
Tiputini	4	D	-0.637201	-76.1435	35	0.41281	5.63725	27.451	14.2157	1.71569	0	0	0.490196	35.049	11.2745	0.490196	0	3.67647	1.71569	0.490196	0	0	0	0	0	0.245098	0.980392	0
Tiputini	4	D	-0.637201	-76.1435	45	0	16.5432	11.8519	16.5432	5.4321	0	0	0.987654	28.8889	16.2963	0.246914	0	3.20988	2.46914	0.246914	0.246914	0	0	0	0	0	0.246914	0
Tiputini	4	D	-0.637201	-76.1435	55	0	29.085	20.915	16.9935	1.30719	0	0	0	6.20915	22.549	0	0	2.61438	2.28758	0	0	0	0	0	0	0	0.326797	0
Tiputini	4	D	-0.637201	-76.1435	65	0	12.3288	16.1644	19.726	7.67123	0.273973	0	0.273973	29.863	10.6849	0.273973	0	2.73973	2.19178	0	0.273973	0	0	0	0	0	0	0
Tiputini	4	D	-0.637201	-76.1435	75	0.0663924	0.980392	25.817	25.1634	0.653595	0	0	0	9.80392	35.6209	0	0	1.63399	0.980392	0	0	0	0	0	0.326797	0	0	0
Tiputini	5	E	-0.637445	-76.1433	5	0.768306	7.8125	15.625	22.6562	7.55208	0	0	0.260417	35.6771	8.33333	0	0	2.08333	1.04167	0.520833	0.260417	0	0	0	0	0	0	0
Tiputini	5	E	-0.637445	-76.1433	15	0.793154	10.4956	23.3236	22.7405	2.33236	0.291545	0	0.291545	28.5714	5.53936	0	0	6.41399	4.95627	0.58309	0.58309	0	0	0	0	0	0	0
Tiputini	5	E	-0.637445	-76.1433	25	0.805342	13.2867	22.7273	29.7203	2.44755	0	0	0.699301	23.4266	6.64336	0	0	1.04895	1.04895	0	0	0	0	0	0	0	0	0
Tiputini	5	E	-0.637445	-76.1433	35	0.296164	10.7843	30.0654	27.7778	1.30719	0	0	0.653595	16.0131	10.4575	0.653595	0	2.28758	1.30719	0	0.653595	0	0	0	0	0	0.326797	0
Tiputini	5	E	-0.637445	-76.1433	45	0.506214	13.2203	33.5593	29.1525	1.01695	0	0	0	13.5593	8.81356	0	0	0.677966	0.677966	0	0	0	0	0	0	0	0	0
Tiputini	5	E	-0.637445	-76.1433	55	0.110986	10.6109	21.5434	26.6881	5.46624	0.321543	0	0.321543	21.5434	6.75241	0.96463	0	5.78778	4.82315	0	0.321543	0	0	0	0	0	0.643087	0
Tiputini	5	E	-0.637445	-76.1433	65	0.198228	10.1307	29.4118	31.0458	1.30719	0	0	0.980392	14.3791	9.15033	1.63399	0	1.96078	1.96078	0	0	0	0	0	0	0	0	0
Tiputini	5	E	-0.637445	-76.1433	75	0.582846	18.2724	15.2824	30.897	4.98339	0	0	0.332226	11.2957	14.6179	0.664452	0	3.65449	2.99003	0	0.332226	0	0	0	0	0	0.332226	0
Tiputini	6	F	-0.636848	-76.1433	5	0	1.40105	4.72855	23.2925	5.77933	0	0	0	60.4203	3.3275	0.700525	0	0.350263	0.175131	0	0	0	0	0	0	0	0.175131	0
Tiputini	6	F	-0.636848	-76.1433	15	0	1.13895	3.41686	33.2574	8.88383	0	0	0.911162	46.0137	5.23918	0	0	1.13895	0.911162	0	0	0	0	0	0	0	0.22779	0
Tiputini	6	F	-0.636848	-76.1433	25	0	1.45631	5.82524	36.4078	5.09709	0	0	0.728155	43.2039	4.85437	1.69903	0	0.728155	0.728155	0	0	0	0	0	0	0	0	0
Tiputini	6	F	-0.636848	-76.1433	35	0	1.29534	5.69948	35.7513	9.58549	0	0	0.518135	41.9689	2.84974	0.777202	0	1.5544	1.29534	0	0.259067	0	0	0	0	0	0	0
Tiputini	6	F	-0.636848	-76.1433	45	0	3.81471	6.53951	34.8774	9.80926	0	0	0.544959	40.0545	4.08719	0	0	0.27248	0	0	0	0	0	0	0	0	0	0
Tiputini	6	F	-0.636848	-76.1433	55	0.0308213	9.2437	10.9244	27.1709	9.2437	0	0	0.840336	35.8543	5.32213	0.560224	0	0.840336	0.840336	0	0	0	0	0	0	0	0	0
Tiputini	6	F	-0.636848	-76.1433	65	0	6.52174	17.663	22.8261	7.88043	0	0	1.08696	40.2174	3.26087	0.271739	0	0.271739	0.271739	0	0	0	0	0	0	0	0	0
Tiputini	6	F	-0.636848	-76.1433	75	0	7.46269	19.403	31.6418	3.28358	0	0	0.597015	33.7313	2.38806	0	0	1.49254	1.19403	0.298507	0	0	0	0	0	0	0	0
Tiputini	7	G	-0.637445	-76.1438	5	0	9.41828	19.3906	23.2687	4.43213	0	0	0.831025	25.7618	13.2964	1.38504	0	2.21607	1.66205	0	0.277008	0	0	0	0	0	0	0
Tiputini	7	G	-0.637445	-76.1438	15	0	6.16114	24.4076	16.3507	0.473934	0	0	0.236967	22.0379	7.109	0.7109	0	22.0379	12.7962	3.08057	0.236967	0	0	0	0.473934	0	1.18483	0
Tiputini	7	G	-0.637445	-76.1438	25	0	3.22004	16.6369	11.9857	3.39893	0.178891	0.357782	1.9678	22.3614	13.2379	2.32558	0	23.7925	16.9946	3.04114	0	0	0	0	0.357782	0.178891	2.14669	0.178891
Tiputini	7	G	-0.637445	-76.1438	35	0	4.49438	16.1049	11.985	2.80899	0	0	1.49813	16.1049	12.9213	2.24719	0	30.8989	19.6629	3.37079	3.18352	0	0	0	0.749064	0.187266	2.24719	0.374532
Tiputini	7	G	-0.637445	-76.1438	45	0	7.15789	20.2105	13.0526	1.68421	0	0.421053	1.47368	9.89474	11.5789	2.52632	0	32	20.6316	3.15789	1.89474	0	0	0	0	0.421053	3.78947	0
Tiputini	7	G	-0.637445	-76.1438	55	0	8.38446	19.8364	10.0204	3.27198	0	0	0.204499	12.0654	11.2474	1.22699	0.204499	33.3333	13.4969	5.52147	3.68098	0	0	0	0.204499	1.43149	2.04499	0.204499
Tiputini	7	G	-0.637445	-76.1438	65	0	13.1054	19.943	19.0883	4.8433	0	0	0.2849	6.55271	8.83191	0.569801	0	26.2108	11.6809	2.849	2.2792	0	0	0	0.569801	1.1396	2.849	0
Tiputini	7	G	-0.637445	-76.1438	75	0	10.7463	23.8806	23.5821	1.79104	0.298507	0	0	2.38806	9.25373	3.28358	0	23.8806	17.9104	1.79104	0.895522	0	0	0	0.895522	0.298507	2.38806	0
Tiputini	8	H	-0.637445	-76.1434	5	0.557576	11.7264	16.6124	29.6417	7.81759	0	0	0.325733	20.5212	8.46906	2.28013	0	2.60586	1.30293	0	0.325733	0	0	0	0	0	0	0
Tiputini	8	H	-0.637445	-76.1434	15	0	8.91365	21.727	20.3343	5.01393	0	0	1.11421	30.9192	7.24234	1.94986	0	2.78552	2.22841	0	0.278552	0	0	0	0	0	0	0
Tiputini	8	H	-0.637445	-76.1434	25	0.402254	6.60661	14.1141	32.4324	6.90691	0	0	0.600601	30.6306	5.70571	1.2012	0	1.8018	1.8018	0	0	0	0	0	0	0	0	0
Tiputini	8	H	-0.637445	-76.1434	35	0.359361	10.1911	23.2484	23.8854	7.64331	0	0.318471	0.318471	25.7962	3.82166	2.54777	0	2.2293	1.59236	0	0	0	0	0	0	0	0	0
Tiputini	8	H	-0.637445	-76.1434	45	0	11.3924	25.3165	19.6203	7.91139	0	0	0.949367	24.0506	7.27848	0.632911	0	2.8481	2.53165	0	0	0	0	0	0	0	0	0
Tiputini	8	H	-0.637445	-76.1434	65	0	6.68524	19.4986	24.7911	6.96379	0	0.278552	0.557103	30.9192	5.01393	0.835655	0	4.45682	3.89972	0.557103	0	0	0	0	0	0	0	0
Tiputini	8	H	-0.637445	-76.1434	75	0.0359741	7.79221	19.8052	32.4675	8.11688	0	0	0	25	5.19481	0.649351	0	0.974026	0.974026	0	0	0	0	0	0	0	0	0
Tiputini	1	A	-0.637192	-76.1434	0	0	16.095	17.1504	16.8865	3.16623	0	0	0.263852	31.9261	11.3456	1.05541	0	1.58311	1.58311	0	0	0	0	0	0.527704	0	0	0
Tiputini	2	B	-0.636903	-76.1433	0	0.381203	12.2172	23.7557	8.82353	0.452489	0.678733	0	0.452489	32.1267	18.3258	1.13122	0	2.0362	1.58371	0.226244	0.226244	0	0	0	0	0	0	0
Tiputini	3	C	-0.637251	-76.1435	0	0.350759	14.0625	19.0625	27.1875	4.375	0	0	0.625	13.4375	19.0625	1.25	0	0.9375	0.9375	0	0	0	0	0	0	0	0	0
Tiputini	4	D	-0.637201	-76.1435	0	0.672783	8.75274	14.8796	19.0372	1.09409	0	0	0.437637	48.5777	6.12691	0	0	1.09409	1.09409	0	0	0	0	0	0	0	0	0
Tiputini	5	E	-0.637445	-76.1433	0	1.34668	10.9375	28.125	13.2812	1.30208	0	0	1.04167	38.0208	4.6875	0.260417	0	2.34375	1.04167	0.520833	0.78125	0	0	0	0	0	0	0
Tiputini	6	F	-0.636848	-76.1433	0	0	6.79825	15.1316	20.3947	2.41228	0	0	0.219298	47.3684	5.70175	0.657895	0	1.31579	1.09649	0	0	0	0	0	0	0	0	0
Tiputini	7	G	-0.637445	-76.1438	0	0.728302	2.4055	10.4811	17.8694	3.60825	0	0.171821	0.515464	36.2543	21.3058	4.46735	0	2.92096	2.06186	0.343643	0.343643	0	0	0	0	0	0	0
Tiputini	8	H	-0.637445	-76.1434	0	0	8.88889	20.6349	28.8889	6.34921	0	0	0.31746	23.1746	9.84127	1.26984	0	0.634921	0.634921	0	0	0	0	0	0	0	0	0
Yasuni	1	A	-0.68376	-76.4031	5	0	6.40394	13.6289	12.9721	0	0	0.492611	2.79146	49.4253	10.3448	2.46305	0.492611	0.985222	0.328407	0.328407	0.328407	0	0	0	0	0	0	0
Yasuni	1	A	-0.68376	-76.4031	15	0	15.1515	9.74026	18.8312	0	0	0.21645	0.865801	41.1255	10.6061	1.51515	0	1.94805	0.649351	0.649351	0.4329	0	0	0	0	0	0.21645	0
Yasuni	1	A	-0.68376	-76.4031	25	0	7.14286	12.5	21.4286	0	0	0.223214	0.892857	43.5268	5.35714	4.6875	0.669643	3.57143	1.11607	0.892857	0.669643	0	0	0	0	0	0.892857	0
Yasuni	1	A	-0.68376	-76.4031	35	0	15.9292	17.4779	11.2832	0	0	0.884956	0	38.4956	8.18584	6.85841	0	0.884956	0	0.221239	0.442478	0	0	0	0	0	0.221239	0
Yasuni	1	A	-0.68376	-76.4031	45	0	13.8	19.2	8	0	0	0.6	0	42.8	11	3	0	1.6	0.8	0.6	0.2	0	0	0	0	0	0	0
Yasuni	1	A	-0.68376	-76.4031	55	0	19.3396	20.283	8.01887	0	0	0.235849	0	39.6226	5.89623	4.71698	0	1.88679	1.17925	0.471698	0	0	0	0	0	0	0.235849	0
Yasuni	1	A	-0.68376	-76.4031	65	0	15.2019	22.5653	10.4513	0	0.23753	0.712589	0.23753	38.4798	7.60095	4.038	0	0.475059	0	0.475059	0	0	0	0	0	0	0	0
Yasuni	1	A	-0.68376	-76.4031	75	0	29.1262	21.3592	15.534	0	0	0	0.647249	22.6537	6.79612	2.91262	0	0.970874	0.323625	0	0	0	0	0	0	0	0.647249	0
Yasuni	2	B	-0.68413	-76.4035	5	9.25	8.49315	16.7123	30.6849	0	0	0.273973	1.64384	35.3425	4.38356	2.46575	0	0	0	0	0	0	0	0	0	0	0	0
Yasuni	2	B	-0.68413	-76.4035	15	0	13.3159	21.4099	17.2324	0	0	0.261097	0.522193	40.9922	3.13316	2.08877	0	1.04439	0.78329	0	0	0	0	0	0	0	0.261097	0
Yasuni	2	B	-0.68413	-76.4035	25	0	9.45122	21.3415	21.3415	0	0	0.304878	0.609756	40.8537	2.43902	2.43902	0	1.21951	0.304878	0	0	0	0	0	0	0	0.609756	0
Yasuni	2	B	-0.68413	-76.4035	35	0.84	17.7049	28.8525	33.4426	0	0	0.327869	0	15.7377	1.31148	0.983607	0	1.63934	0.655738	0	0	0	0	0	0	0	0.655738	0
Yasuni	2	B	-0.68413	-76.4035	45	0	13.4185	29.393	23.6422	0	0	0	0.638978	26.5176	2.23642	1.59744	0	2.55591	1.59744	0.638978	0.319489	0	0	0	0	0	0	0
Yasuni	2	B	-0.68413	-76.4035	55	0	20.9003	42.7653	11.8971	0	0	0	0	20.2572	2.2508	0	0	1.60772	0.643087	0	0	0	0	0	0.321543	0.321543	0.643087	0
Yasuni	2	B	-0.68413	-76.4035	65	0	17.1617	48.8449	17.1617	0	0	0	0.660066	12.2112	2.9703	0.660066	0	0.330033	0	0	0.330033	0	0	0	0	0	0	0
Yasuni	2	B	-0.68413	-76.4035	75	0	20	51.1475	10.8197	0	0	0	0	12.7869	3.93443	0.327869	0	0.983607	0.327869	0	0.327869	0	0	0	0	0	0.327869	0
Yasuni	5	C	-0.68215	-76.3998	5	0.55	14.0496	21.7631	19.2837	0	0	0.550964	0.550964	10.1928	24.5179	5.23416	0.275482	3.58127	0.550964	0.826446	1.65289	0	0	0	0	0	0.550964	0
Yasuni	5	C	-0.68215	-76.3998	15	0.14	11.6147	35.6941	9.63173	0	0	1.13314	0.283286	10.7649	22.9462	4.53258	0	3.39943	1.983	0	0.283286	0	0	0	0	0	0.849858	0
Yasuni	5	C	-0.68215	-76.3998	25	0.03	14.3302	42.0561	6.85358	0	0	0	0.311526	16.8224	11.5265	3.11526	0	4.98442	2.49221	0.623053	0.311526	0	0	0	0	0	1.55763	0
Yasuni	5	C	-0.68215	-76.3998	35	1.89	15.9875	42.3197	5.01567	0	0	0	0	18.1818	12.8527	1.25392	0	4.38871	3.1348	0	0.31348	0	0	0	0	0	0.940439	0
Yasuni	5	C	-0.68215	-76.3998	45	0.15	11.6788	43.7956	5.83942	0	0	0	0.729927	18.6131	14.5985	3.28467	0	1.45985	1.09489	0	0.364964	0	0	0	0	0	0	0
Yasuni	5	C	-0.68215	-76.3998	55	0	23.4657	45.1264	3.61011	0	0	0	0	14.4404	10.1083	1.44404	0	1.80505	1.44404	0	0	0	0	0	0	0	0	0
Yasuni	5	C	-0.68215	-76.3998	65	0.46	26.1589	35.0993	6.29139	0	0	0	0	15.2318	14.5695	0.993377	0	1.65563	0.993377	0	0.331126	0	0	0	0	0	0.331126	0
Yasuni	5	C	-0.68215	-76.3998	75	0	21.1221	46.5347	8.58086	0	0	0	0.330033	12.2112	7.26073	2.31023	0	1.65017	0.660066	0	0.330033	0	0	0	0	0	0.660066	0
Yasuni	9	D	-0.68297	-76.3964	5	4.45	4.86486	18.9189	33.2432	0	0	0.540541	1.89189	17.2973	14.3243	7.56757	0	1.35135	0.810811	0	0.27027	0	0	0	0	0	0.27027	0
Yasuni	9	D	-0.68297	-76.3964	15	3.82	6.11621	21.1009	37.0031	0	0	0	1.83486	16.8196	11.0092	4.89297	0	1.22324	0.917431	0	0	0	0	0	0	0	0.30581	0
Yasuni	9	D	-0.68297	-76.3964	25	2.18	9.17722	19.3038	39.557	0	0	0	0	16.7722	11.3924	3.79747	0	0	0	0	0	0	0	0	0	0	0	0
Yasuni	9	D	-0.68297	-76.3964	35	1.01	11.4907	19.8758	31.3665	0	0	0.621118	0.621118	18.6335	12.7329	2.17391	1.86335	0.621118	0.621118	0	0	0	0	0	0	0	0	0
Yasuni	9	D	-0.68297	-76.3964	45	1.19	17.0886	36.7089	26.8987	0	0	0	0	11.0759	5.37975	1.26582	1.58228	0	0	0	0	0	0	0	0	0	0	0
Yasuni	9	D	-0.68297	-76.3964	55	0.88	16.5079	45.3968	18.0952	0	0	0.31746	0	7.61905	4.7619	0.634921	4.44444	1.90476	0.952381	0	0.952381	0	0	0	0.31746	0	0	0
Yasuni	9	D	-0.68297	-76.3964	65	0	20.3175	30.7937	27.3016	0	0	0	0.634921	8.88889	6.66667	2.53968	2.22222	0.634921	0	0	0.31746	0	0	0	0	0	0.31746	0
Yasuni	9	D	-0.68297	-76.3964	75	0	29.9003	44.5183	13.6213	0	0	0	0.996678	4.31894	3.98671	0.664452	1.3289	0.332226	0	0	0.332226	0	0	0	0.332226	0	0	0
Yasuni	10	E	-0.68374	-76.3963	5	0	13.6905	27.0833	20.2381	0	0	0	0.595238	18.1548	11.6071	6.84524	0	1.78571	1.19048	0	0	0	0	0	0	0	0.595238	0
Yasuni	10	E	-0.68374	-76.3963	15	0	7.99031	26.8765	14.77	0	0	0.726392	0.968523	19.3705	17.4334	6.05327	0	5.81114	4.35835	0	0.726392	0	0	0	0	0	0.726392	0
Yasuni	10	E	-0.68374	-76.3963	25	0	13.388	31.694	11.7486	0	0	0	0.546448	22.9508	12.2951	3.55191	0	3.82514	1.63934	0	1.0929	0	0	0	0	0	1.0929	0
Yasuni	10	E	-0.68374	-76.3963	35	0	12.3779	41.3681	12.3779	0	0	0	0	21.4984	4.88599	3.58306	0	3.90879	2.9316	0	0	0	0	0	0	0	0.977199	0
Yasuni	10	E	-0.68374	-76.3963	45	0	7.44986	38.3954	12.0344	0	0	0	0.859599	23.2092	9.45559	7.16332	0	1.43266	1.14613	0.286533	0	0	0	0	0	0	0	0
Yasuni	10	E	-0.68374	-76.3963	55	5.32	20.915	40.5229	11.7647	0	0	0	0	15.0327	6.20915	2.61438	0	2.94118	1.63399	0	0.980392	0	0	0	0	0	0.326797	0
Yasuni	10	E	-0.68374	-76.3963	65	0	39.3443	36.7213	10.8197	0	0	0	0	6.55738	3.60656	1.96721	0.655738	0.327869	0	0	0	0	0	0	0	0	0.327869	0
Yasuni	10	E	-0.68374	-76.3963	75	0	34.9845	45.5108	10.5263	0	0	0	0	3.09598	3.40557	2.16718	0	0.309598	0.309598	0	0	0	0	0	0	0	0	0
Yasuni	13	F	-0.68276	-76.3997	5	0.27	16.8798	21.9949	13.555	0	0	0	1.27877	34.5269	9.71867	1.02302	0	1.02302	0.767263	0	0.255754	0	0	0	0	0	0	0
Yasuni	13	F	-0.68276	-76.3997	15	2.59	6.72451	22.3427	14.3167	0	0	0	1.30152	42.2993	7.37527	3.2538	0	2.38612	1.0846	0	0.650759	0	0	0	0	0	0.650759	0
Yasuni	13	F	-0.68276	-76.3997	25	0.11	13.7705	36.0656	16.7213	0	0.327869	0	0.655738	23.9344	5.90164	0.983607	0	1.63934	0.983607	0	0	0	0	0	0	0	0.655738	0
Yasuni	13	F	-0.68276	-76.3997	35	0.64	11.2211	40.9241	17.1617	0	0	0	0.660066	19.802	6.27063	1.9802	0	1.65017	0.330033	0.990099	0.330033	0	0	0	0.330033	0	0	0
Yasuni	13	F	-0.68276	-76.3997	45	0.15	20.8609	40.0662	13.245	0	0	0	0	17.8808	4.63576	1.98675	0	1.3245	0.993377	0	0.331126	0	0	0	0	0	0	0
Yasuni	13	F	-0.68276	-76.3997	55	0	22.5914	46.8439	13.289	0	0	0	0.332226	9.30233	6.31229	0.996678	0	0.332226	0	0	0	0	0	0	0	0	0.332226	0
Yasuni	13	F	-0.68276	-76.3997	65	0	28.0528	45.5446	14.1914	0	0	0	0	6.27063	3.30033	0.330033	0	1.9802	0.660066	0.330033	0.660066	0	0	0	0.330033	0	0.330033	0
Yasuni	13	F	-0.68276	-76.3997	75	0	25	48.3553	9.53947	0	0	0	0	8.22368	4.93421	0.657895	0	3.28947	0.657895	0.986842	0	0	0	0	0	0	1.64474	0
Yasuni	17	G	-0.68256	-76.4026	5	0	16.9231	24.9231	20	0	0	0	0.923077	23.0769	11.0769	3.07692	0	0	0	0	0	0	0	0	0	0	0	0
Yasuni	17	G	-0.68256	-76.4026	15	0	16.1677	23.3533	21.2575	0	0	0.898204	3.29341	24.5509	5.38922	4.19162	0.598802	0.299401	0	0	0.299401	0	0	0	0	0	0	0
Yasuni	17	G	-0.68256	-76.4026	2	0	10.6452	26.7742	28.0645	0	0	0	0.967742	23.2258	6.45161	2.58065	0.322581	0.967742	0.322581	0	0.645161	0	0	0	0	0	0	0
Yasuni	17	G	-0.68256	-76.4026	35	0	12.4183	38.8889	21.5686	0	0.326797	0.326797	0	16.9935	3.59477	2.94118	0.653595	1.63399	0	0.326797	0.326797	0	0	0	0.653595	0	0.980392	0
Yasuni	17	G	-0.68256	-76.4026	45	0	21.4984	36.1564	25.0814	0	0	0	0	6.18893	2.9316	2.28013	5.21173	0.651466	0.325733	0	0.325733	0	0	0	0	0	0	0
Yasuni	17	G	-0.68256	-76.4026	55	0	20.4013	38.4615	22.0736	0	0	0	0.334448	12.709	3.01003	1.00334	1.00334	1.00334	0	0.334448	0.334448	0	0	0	0	0	0.334448	0
Yasuni	17	G	-0.68256	-76.4026	65	0	23.9344	46.5574	11.8033	0	0	0	0	10.1639	5.90164	0.983607	0.327869	0.327869	0.327869	0	0	0	0	0	0	0	0	0
Yasuni	17	G	-0.68256	-76.4026	75	0	31	41.6667	15.6667	0	0	0	0	6	3.66667	1	0.333333	0.666667	0.666667	0	0	0	0	0	0	0	0	0
Yasuni	19	H	-0.68415	-76.4027	5	0	11.2565	14.3979	8.90052	0	0	0	3.9267	44.7644	12.5654	3.66492	0.26178	0.26178	0	0	0.26178	0	0	0	0	0	0	0
Yasuni	19	H	-0.68415	-76.4027	15	0	10.8974	19.0171	14.3162	0	0.213675	0.213675	1.49573	37.6068	10.4701	5.76923	0	0	0	0	0	0	0	0	0	0	0	0
Yasuni	19	H	-0.68415	-76.4027	25	0.09	11.2	24.5333	17.3333	0	0	0	0.266667	35.7333	8.26667	1.86667	0	0.8	0.266667	0	0.266667	0	0	0	0	0	0	0
Yasuni	19	H	-0.68415	-76.4027	35	0	22.4359	21.7949	22.1154	0	0	0	0.641026	23.0769	7.05128	2.5641	0.320513	0	0	0	0	0	0	0	0	0	0	0
Yasuni	19	H	-0.68415	-76.4027	45	0	16.9811	29.5597	16.0377	0	0	0.314465	0.943396	25.7862	5.66038	4.40252	0	0.314465	0	0	0	0	0	0	0	0	0.314465	0
Yasuni	19	H	-0.68415	-76.4027	55	0	21.1726	40.7166	20.8469	0	0	0	0	12.0521	3.90879	0.977199	0	0.325733	0	0	0	0	0	0	0	0	0.325733	0
Yasuni	19	H	-0.68415	-76.4027	65	0	18.6047	27.2425	20.9302	0	0	0	0.996678	22.5914	8.63787	0.996678	0	0	0	0	0	0	0	0	0	0	0	0
Yasuni	19	H	-0.68415	-76.4027	75	0	27.044	42.7673	10.0629	0	0	0	0	16.6667	3.14465	0	0	0.314465	0	0	0	0	0	0	0	0	0.314465	0
Yasuni	22	I	-0.68414	-76.4016	5	0	7.14286	18.0804	16.5179	0	0	0.223214	0.892857	46.6518	6.69643	2.90179	0	0.892857	0.223214	0.446429	0.223214	0	0	0	0	0	0	0
Yasuni	22	I	-0.68414	-76.4016	15	0.07	5.95238	18.254	16.4683	0	0	0.396825	1.19048	44.246	10.7143	1.78571	0	0.992063	0.595238	0	0.198413	0	0	0	0	0	0	0.198413
Yasuni	22	I	-0.68414	-76.4016	25	0	8.52273	26.9886	21.875	0	0	0	1.13636	32.3864	5.68182	1.42045	0	1.98864	1.13636	0.284091	0.284091	0	0	0	0	0	0.284091	0
Yasuni	22	I	-0.68414	-76.4016	35	0.06	15.3374	32.5153	15.6442	0	0	0	0.306748	30.6748	2.76074	2.45399	0	0.306748	0	0	0	0	0	0	0	0	0.306748	0
Yasuni	22	I	-0.68414	-76.4016	45	0	18.9542	44.1176	16.3399	0	0	0	0.326797	14.3791	3.92157	0.980392	0	0.980392	0	0	0.326797	0	0	0	0	0	0.653595	0
Yasuni	22	I	-0.68414	-76.4016	55	0	19.8113	49.6855	20.7547	0	0	0	0	5.03145	3.14465	0.628931	0	0.943396	0	0.628931	0	0	0	0	0	0	0.314465	0
Yasuni	22	I	-0.68414	-76.4016	65	0	22.9773	39.8058	22.9773	0	0	0.323625	0	9.70874	1.94175	0.970874	0	1.2945	0.323625	0	0	0	0	0	0	0	0.970874	0
Yasuni	22	I	-0.68414	-76.4016	75	0	17.4174	42.3423	28.2282	0	0	0.3003	0	8.10811	2.7027	0.600601	0	0.3003	0	0	0	0	0	0	0	0	0.3003	0
Yasuni	25	J	-0.68228	-76.3954	5	0	5.83554	9.01857	39.2573	0	0	0	1.06101	32.626	9.81432	2.12202	0	0.265252	0.265252	0	0	0	0	0	0	0	0	0
Yasuni	25	J	-0.68228	-76.3954	15	15.37	6.87023	16.5394	27.7354	0	0	0	0.254453	40.458	0.763359	0.254453	0	0.763359	0	0.254453	0.254453	0	0	0	0	0	0.254453	0
Yasuni	25	J	-0.68228	-76.3954	25	0	11.0215	16.129	27.4194	0	0	0.268817	0	34.4086	0	1.88172	0	0.268817	0	0	0	0	0	0	0	0	0.268817	0
Yasuni	25	J	-0.68228	-76.3954	35	0	10.7143	32.1429	28.9286	0	0.714286	0	0	16.7857	0.357143	0.357143	0	0.357143	0	0	0.357143	0	0	0	0	0	0	0
Yasuni	25	J	-0.68228	-76.3954	45	0	17.2757	27.2425	23.2558	0	0	0	0	17.9402	0	0.332226	0	0	0	0	0	0	0	0	0	0	0	0
Yasuni	25	J	-0.68228	-76.3954	55	0	20.7358	24.7492	26.4214	0	0	0	0	20.7358	4.01338	1.33779	0	0	0	0	0	0	0	0	2.00669	0	0	0
Yasuni	25	J	-0.68228	-76.3954	65	0	17.6871	27.2109	20.068	0	0	1.02041	0	23.4694	1.02041	0.340136	0	0	0	0	0	0	0	0	0	0	0	0
Yasuni	25	J	-0.68228	-76.3954	75	0	15.655	17.5719	34.8243	0	0	0	0.638978	22.0447	7.66773	0.638978	0	0.638978	0.319489	0.319489	0	0	0	0	0.319489	0	0	0
Yasuni	1	A	-0.68376	-76.4031	0	0	4.3554	10.9756	19.5122	0	0	0	0.87108	55.4007	4.87805	3.3101	0	0.696864	0.522648	0	0.174216	0	0	0	0	0	0	0
Yasuni	2	B	-0.68413	-76.4035	0	0.03	13.1579	23.0263	29.6053	0	0	0	0	32.5658	0.986842	0.328947	0	0.328947	0.328947	0	0	0	0	0	0	0	0	0
Yasuni	5	C	-0.68215	-76.3998	0	0.16	7.43802	22.0386	25.8953	0	0	0.275482	2.20386	12.6722	19.8347	7.16253	0	2.47934	1.65289	0.826446	0	0	0	0	0	0	0	0
Yasuni	9	D	-0.68297	-76.3964	0	0.92	0.634921	7.93651	59.0476	0	0	0	2.53968	11.746	13.6508	3.80952	0	0.634921	0	0.31746	0	0	0	0	0	0	0.31746	0
Yasuni	10	E	-0.68374	-76.3963	0	0	11.3757	14.8148	27.7778	0	0	0.26455	1.32275	24.0741	14.5503	2.91005	0	2.91005	0.793651	0.26455	0	0	0	0	0	0	1.85185	0
Yasuni	13	F	-0.68276	-76.3997	0	0.83	14.7971	17.1838	15.9905	0	0	0.238663	0.954654	39.1408	7.63723	1.43198	0	2.6253	1.19332	0.477327	0.238663	0	0	0	0	0.238663	0.238663	0
Yasuni	17	G	-0.68256	-76.4026	0	0	17.3913	11.3712	42.4749	0	0	0	0.334448	21.7391	5.01672	0.334448	0	1.33779	0.334448	0.334448	0.334448	0	0	0	0	0	0	0
Yasuni	19	H	-0.68415	-76.4027	0	0	3.0303	10.9557	32.8671	0	0	0	0.4662	38.9277	11.8881	1.8648	0	0	0	0	0	0	0	0	0	0	0	0
Yasuni	22	I	-0.68414	-76.4016	0	0	8.64553	24.2075	22.1902	0	0	0	0.576369	35.4467	7.4928	1.44092	0	0	0	0	0	0	0	0	0	0	0	0
Yasuni	25	J	-0.68228	-76.3954	0	0	7.74818	16.2228	25.908	0	0	0	1.21065	32.9298	11.6223	3.38983	0	0.968523	0.242131	0.242131	0.484262	0	0	0	0	0	0	0
Zancudococha	ZAN S5	B	-0.58194	-75.469	0	0	13.8418	20.0565	7.06215	16.1017	0.282486	0	0.847458	11.8644	18.9266	8.19209	1.69492	1.12994	0	0.847458	0	0	0	0	0	0	0	0
Zancudococha	ZAN S5	B	-0.58194	-75.469	5	0.091759	17.2414	18.1818	8.77743	19.1223	0.31348	0.940439	0	5.64263	20.3762	8.77743	0.626959	0	0	0	0	0	0	0	0	0	0	0
Zancudococha	ZAN S5	B	-0.58194	-75.469	15	0	19.6375	16.3142	8.45921	17.2205	0	0.60423	0	7.25076	18.1269	9.36556	1.81269	1.20846	0.302115	0.60423	0.302115	0	0	0	0	0	0	0
Zancudococha	ZAN S5	B	-0.58194	-75.469	25	0	22.1184	12.4611	12.1495	21.4953	0	0.311526	0	4.98442	20.5607	5.29595	0.311526	0.311526	0	0	0.311526	0	0	0	0	0	0	0
Zancudococha	ZAN S5	B	-0.58194	-75.469	35	0.708537	20.6061	21.2121	7.27273	13.3333	0.606061	0	0	4.84848	23.0303	6.66667	2.12121	0.30303	0	0.30303	0	0	0	0	0	0	0	0
Zancudococha	ZAN S5	B	-0.58194	-75.469	45	0	23.839	14.2415	9.59752	18.8854	0.309598	0	0	4.95356	21.3622	4.33437	1.85759	0.619195	0	0	0.309598	0	0	0	0	0	0	0
Zancudococha	ZAN S8	F	-0.603548	-75.4912	0	0	7.66773	11.8211	50.1597	11.8211	0	0	0	11.8211	3.19489	0.958466	0.319489	0.638978	0	0.638978	0	0	0	0	1.59744	0	0	0
Zancudococha	ZAN S8	F	-0.603548	-75.4912	5	0.028988	24.1722	8.27815	50.6623	5.96026	0	0.331126	0	5.62914	3.64238	0.331126	0.331126	0.662252	0	0.331126	0.331126	0	0	0	0	0	0	0
Zancudococha	ZAN S8	F	-0.603548	-75.4912	15	0.243334	14.0625	13.125	42.1875	5.9375	0	0.625	0	16.25	5.625	1.5625	0.3125	0.3125	0	0.3125	0	0	0	0	0	0	0	0
Zancudococha	ZAN S8	F	-0.603548	-75.4912	25	0.378187	13.8462	24.6154	27.6923	6.46154	0.923077	0.307692	0	17.2308	4.61538	1.23077	0.923077	1.84615	0.307692	0.615385	0.615385	0	0	0	0.307692	0	0	0
Zancudococha	ZAN S8	F	-0.603548	-75.4912	35	0	21.3816	41.4474	18.75	1.64474	0.328947	0.328947	0	6.90789	4.27632	1.31579	1.31579	2.30263	0	0	1.64474	0	0	0	0	0	0	0.328947
Zancudococha	ZAN S8	F	-0.603548	-75.4912	45	0	26.1006	24.8428	22.327	12.2642	0	0.314465	0.628931	6.28931	2.51572	2.83019	0.628931	1.25786	0.314465	0.314465	0.628931	0	0	0	0	0	0	0
Zancudococha	ZAN S8	F	-0.603548	-75.4912	55	0	32.4759	32.4759	12.2186	13.8264	0	0	0	4.50161	2.57235	0.96463	0	0.96463	0	0.321543	0.321543	0	0	0	0	0	0	0
Zancudococha	ZAN S9	E	-0.602773	-75.4905	0	0	14.8052	18.961	10.3896	8.05195	0.25974	1.03896	0	3.37662	10.1299	11.4286	0.519481	20.2597	0.779221	11.9481	4.41558	0	0.779221	0	0	0	0	0
Zancudococha	ZAN S9	E	-0.602773	-75.4905	5	0	20.7668	23.9617	13.4185	13.099	0.319489	0.958466	0.319489	3.51438	6.07029	7.98722	0.638978	8.94569	0.958466	5.43131	0.958466	0	0	0	0	0	0	0
Zancudococha	ZAN S9	E	-0.602773	-75.4905	15	0	20.3077	25.5385	8.92308	18.7692	0.615385	0.923077	0.307692	3.38462	7.07692	6.76923	0.923077	6.46154	0.307692	4.30769	1.23077	0	0	0	0	0	0	0
Zancudococha	ZAN S9	E	-0.602773	-75.4905	25	0	35.3503	30.8917	8.28025	7.32484	0	0	0	2.2293	7.32484	5.41401	0.636943	2.54777	0	1.27389	0.955414	0	0	0	0	0	0	0
Zancudococha	ZAN S9	E	-0.602773	-75.4905	35	0	25.5663	38.835	6.14887	8.41424	0.647249	0	0	4.85437	6.14887	7.11974	1.2945	0.970874	0.323625	0.323625	0.323625	0	0	0	0	0	0	0
Zancudococha	ZAN S9	E	-0.602773	-75.4905	45	0	47.541	37.0492	4.91803	5.2459	0.327869	0	0.327869	1.63934	1.31148	0.655738	0.655738	0.327869	0	0.327869	0	0	0	0	0	0	0	0
Zancudococha	ZAN S9	E	-0.602773	-75.4905	55	0	46.4516	41.9355	1.93548	2.58065	0	0	0	1.6129	0.322581	0.967742	3.54839	0.645161	0	0	0.322581	0	0	0	0	0	0	0.322581
Zancudococha	ZAN S9	E	-0.602773	-75.4905	65	0	42.9032	38.7097	2.90323	3.87097	0	0	0	0.322581	0.967742	0.967742	4.19355	5.16129	0.322581	1.93548	2.25806	0	0	0	0	0.322581	0	0
Zancudococha	ZAN S9	E	-0.602773	-75.4905	75	0	51.4377	29.393	3.51438	2.8754	0	0	0	0.638978	1.59744	2.55591	4.47284	3.51438	0.638978	0.319489	0.958466	0	0	0	0	0.319489	0	0
Zancudococha	ZAN S6	C	-0.584517	-75.4687	0	0	31.1526	14.0187	23.3645	16.1994	0	0	0	3.73832	7.47664	1.55763	0.934579	1.55763	0.311526	0	0.623053	0	0	0	0	0	0	0
Zancudococha	ZAN S6	C	-0.584517	-75.4687	5	0	25.7143	14.6032	26.3492	9.84127	0	0.952381	0	4.12698	14.2857	2.85714	0.31746	0.952381	0	0	0.31746	0	0	0	0	0	0	0
Zancudococha	ZAN S6	C	-0.584517	-75.4687	15	0	18.4713	26.4331	16.879	4.14013	0	0	0	8.28025	17.1975	7.00637	0	1.59236	0	0.636943	0	0	0	0	0	0	0	0
Zancudococha	ZAN S6	C	-0.584517	-75.4687	25	0	23.1013	28.7975	14.8734	6.32911	0	0.316456	0	8.22785	12.3418	2.53165	0.316456	3.16456	0.632911	0	0.949367	0	0	0	0	0	0	0
Zancudococha	ZAN S6	C	-0.584517	-75.4687	35	0	20.7207	30.9309	14.1141	5.70571	0	0.600601	0	3.3033	17.1171	3.9039	1.8018	1.8018	0.3003	0.3003	0	0	0	0	0	0	0	0
Zancudococha	ZAN S6	C	-0.584517	-75.4687	45	0	24.3671	30.0633	16.7722	2.53165	0	0.316456	0	5.6962	14.557	3.48101	0.632911	1.58228	0	0.316456	0.949367	0	0	0	0	0	0	0
Zancudococha	ZAN S6	C	-0.584517	-75.4687	55	0	25.3205	25	16.9872	3.52564	0.641026	0	0	6.41026	18.2692	0.961538	1.60256	1.28205	0	0.320513	0.641026	0	0	0	0	0	0	0
Zancudococha	ZAN S3	D	-0.587595	-75.4707	0	0	16.0465	18.1395	7.2093	6.51163	0.465116	0.930233	0	33.4884	12.093	2.32558	0.930233	1.62791	0.465116	0.232558	0	0	0	0	0.232558	0	0	0
Zancudococha	ZAN S3	D	-0.587595	-75.4707	5	0	15.8537	19.0244	8.04878	6.82927	0	0.243902	0	32.9268	13.4146	1.95122	0.487805	0.97561	0	0	0.243902	0	0	0	0.243902	0	0	0
Zancudococha	ZAN S3	D	-0.587595	-75.4707	15	0	20.6468	20.6468	3.48259	5.22388	0	0.995025	0	31.8408	13.1841	3.48259	0	0.248756	0	0	0	0	0	0	0.248756	0	0	0
Zancudococha	ZAN S3	D	-0.587595	-75.4707	25	0	28.9003	14.8338	3.32481	6.39386	0	0.255754	0	25.8312	17.6471	2.04604	0.255754	0.511509	0.255754	0.255754	0	0	0	0	0	0	0	0
Zancudococha	ZAN S3	D	-0.587595	-75.4707	35	0	24.5383	20.3166	6.0686	2.37467	0	0	0	18.7335	23.219	3.43008	0.527704	0.791557	0	0	0	0	0	0	0	0.263852	0	0
Zancudococha	ZAN S3	D	-0.587595	-75.4707	45	0	21.0243	31.8059	0.808625	1.34771	0	0.269542	0	12.1294	28.841	2.69542	0.808625	0.269542	0	0	0	0	0	0	0	0	0	0
Zancudococha	ZAN S4	A	-0.573457	-75.4741	0	0	24.8366	25.4902	19.9346	11.1111	0	0	0	2.94118	9.47712	5.22876	0.653595	0.326797	0	0	0.326797	0	0	0	0	0	0	0
Zancudococha	ZAN S4	A	-0.573457	-75.4741	5	0.08427	32.0132	13.5314	27.3927	16.5017	0	0.330033	0.330033	1.32013	4.29043	2.64026	0.330033	1.32013	0.990099	0	0	0	0	0	0	0	0	0
Zancudococha	ZAN S4	A	-0.573457	-75.4741	15	0.053081	27.3016	21.2698	20	11.746	0	0.634921	0.31746	2.53968	8.57143	3.1746	0	4.44444	0	0	1.26984	0	0	0	0	0	0	0
Zancudococha	ZAN S4	A	-0.573457	-75.4741	25	0	19.2182	29.316	24.43	6.18893	0	0.977199	0.325733	3.90879	11.0749	2.60586	0.977199	0.977199	0	0.325733	0	0	0	0	0	0	0	0
Zancudococha	ZAN S4	A	-0.573457	-75.4741	35	0	24.7678	21.6718	26.0062	7.43034	0	0.309598	0	2.78638	12.0743	2.47678	0.928793	1.54799	0	0	0.619195	0	0	0	0	0	0	0
Zancudococha	ZAN S4	A	-0.573457	-75.4741	45	0	35.6923	26.4615	15.6923	6.76923	0	0	0	2.15385	10.1538	1.84615	0.307692	0.923077	0	0.307692	0.307692	0	0	0	0	0	0	0
Zancudococha	ZAN S4	A	-0.573457	-75.4741	55	0	28.5714	37.4603	11.746	4.12698	0	0	0	1.90476	12.0635	2.53968	0.31746	1.26984	0	0.634921	0.634921	0	0	0	0	0	0	0
Zancudococha	ZAN S10	G	-0.603968	-75.4922	0	0	7.44337	27.8317	52.7508	5.17799	0	0.323625	0	2.26537	1.61812	1.2945	0	1.2945	0.323625	0.323625	0.323625	0	0	0	0	0	0	0
Zancudococha	ZAN S10	G	-0.603968	-75.4922	5	0	9.44625	7.16612	71.0098	1.30293	0	0.977199	0	1.62866	2.9316	3.25733	0.325733	0.325733	0	0	0.325733	0	0	0	1.62866	0	0	0
Zancudococha	ZAN S10	G	-0.603968	-75.4922	15	0	5.2795	6.21118	70.1863	4.03727	0	0.310559	0	0.931677	6.21118	3.10559	0.931677	2.17391	0.621118	0.310559	0.310559	0	0	0	0.621118	0	0	0
Zancudococha	ZAN S10	G	-0.603968	-75.4922	25	0	21.6718	16.0991	45.2012	4.64396	0	0	0	3.40557	5.26316	1.54799	1.23839	0.619195	0	0	0.309598	0	0	0	0.309598	0	0	0
Zancudococha	ZAN S10	G	-0.603968	-75.4922	35	0	12.3377	16.5584	51.2987	5.19481	0	0.649351	0	2.92208	6.16883	2.92208	0.324675	1.2987	0	0	0.324675	0	0	0	0.324675	0	0	0
Zancudococha	ZAN S10	G	-0.603968	-75.4922	45	0	9.09091	24.026	52.5974	2.27273	0	0	0	6.16883	3.57143	0.649351	0.649351	0.974026	0	0.649351	0.324675	0	0	0	0	0	0	0
